# Supplementary material for: Chromium Substitution Extraction Method for Its Recovery from Chromium-Tanned Leather Waste
Source: Materials (Basel). 2024 Dec 30;18(1):118. doi: 10.3390/ma18010118 (PMC11722535; doi:10.3390/ma18010118)
Supplement: Supplementary file 1 [file materials-18-00118-s001.zip]

Archive with 1 entries (1 files):
- materials-3330755-supplementary.pdf
